# Supplementary material for: Genomic and Transcriptomic Analyses Identify Two Key Glycosyltransferase Genes alhH and alhK of Exopolysaccharide Biosynthesis in Pantoea alhagi NX-11
Source: Microorganisms. 2024 Oct 5;12(10):2016. doi: 10.3390/microorganisms12102016 (PMC11509785; doi:10.3390/microorganisms12102016)
Supplement: Supplementary file 1 [file microorganisms-12-02016-s001.zip]

Archive with 1 entries (1 files):
- microorganisms-3224087-supplementary.pdf
